# Supplementary material for: Computational translation of genomic responses from experimental model systems to humans
Source: PLoS Comput Biol. 2019 Jan 10;15(1):e1006286. doi: 10.1371/journal.pcbi.1006286 (PMC6343937; doi:10.1371/journal.pcbi.1006286)
Supplement: S1 Table — (XLSX) [file pcbi.1006286.s001.xlsx]

## Sheet: Sheet1
S1 Table. Generalized linear model coefficients for the effect of machine learning model type and elastic net parameter on the AUC performance of machine learning classifiers.
Coefficient	Estimate	Standard Error	T Statistic	p Value
Intercept	0.66305	0.016317	40.635	7.9562e-254
Model Type	0.00039148	0.0024849	0.15754	0.87483
Alpha	0.015872	0.017881	0.88764	0.37486
