# Supplementary material for: Computational translation of genomic responses from experimental model systems to humans
Source: PLoS Comput Biol. 2019 Jan 10;15(1):e1006286. doi: 10.1371/journal.pcbi.1006286 (PMC6343937; doi:10.1371/journal.pcbi.1006286)
Supplement: S3 Table — (XLSX) [file pcbi.1006286.s003.xlsx]

## Sheet: Sheet1
S3 Table. Generalized linear model coefficients for the effect of machine learning model type, elastic net parameter, and mouse cohort experimental design (sample size and class imbalance) as predictors of F-score performance of machine learning classifiers.
Coefficient	Estimate	Standard Error	T Statistic	p Value
Intercept	-0.53755	0.084911	-6.3307	3.1054e-10
Model Type	0.0088087	0.0023428	3.7599	0.00017563
Case Study	-0.01475	0.0034225	-4.3095	1.7285e-05
Mouse Dataset	0.1253	0.018853	6.6465	4.0172e-11
Mouse Dataset Sample Size	0.027072	0.0021365	12.671	3.0312e-35
Mouse Class Imbalance Size	-0.051993	0.00425	-12.234	4.6464e-33
Alpha	0.08122	0.016858	4.8178	1.5792e-06
