# Supplementary material for: Computational translation of genomic responses from experimental model systems to humans
Source: PLoS Comput Biol. 2019 Jan 10;15(1):e1006286. doi: 10.1371/journal.pcbi.1006286 (PMC6343937; doi:10.1371/journal.pcbi.1006286)
Supplement: S4 Table — (XLSX) [file pcbi.1006286.s004.xlsx]

## Sheet: Sheet1
S4 Table. 95% confidence intervals of precision and recall of machine learning methods.
Precision	LowCI	Average	HighCI			Recall	LowCI	Average	HighCI
Mouse	0.108702	0.163918	0.219134			Mouse	0.0789213	0.115409	0.151896
KNN	0.186899	0.220656	0.254413			KNN	0.207561	0.241623	0.275685
SVM	0.173755	0.207238	0.240722			SVM	0.201123	0.235308	0.269494
RF	0.173136	0.206965	0.240793			RF	0.189833	0.223351	0.25687
ANN	0.122475	0.154064	0.185654			ANN	0.121041	0.151842	0.182644
ssKNN	0.128955	0.160187	0.191419			ssKNN	0.166763	0.202748	0.238733
ssSVM	0.150424	0.184491	0.218558			ssSVM	0.189915	0.227845	0.265776
ssRF	0.193396	0.231998	0.270601			ssRF	0.220394	0.258282	0.296169
ssANN	0.249126	0.293514	0.337903			ssANN	0.303061	0.348204	0.393347
