# Supplementary material for: Computational translation of genomic responses from experimental model systems to humans
Source: PLoS Comput Biol. 2019 Jan 10;15(1):e1006286. doi: 10.1371/journal.pcbi.1006286 (PMC6343937; doi:10.1371/journal.pcbi.1006286)
Supplement: S5 Table — (XLSX) [file pcbi.1006286.s005.xlsx]

## Sheet: Sheet1
S5 Table. Significance of F-score performance differences between machine learning methods.
Model1	Model2	T-Test p-value
KNN	SVM	0.3078
KNN	RF	0.199
KNN	NN	p < 0.0001
KNN	ssKNN	p < 0.0001
KNN	ssSVM	0.0553
KNN	ssRF	0.3177
KNN	ssNN	0.001
SVM	RF	0.5654
SVM	NN	p < 0.0001
SVM	ssKNN	0.0003
SVM	ssSVM	0.2022
SVM	ssRF	0.1315
SVM	ssNN	0.0006
RF	NN	0.0001
RF	ssKNN	0.0102
RF	ssSVM	0.5271
RF	ssRF	0.0785
RF	ssNN	0.0003
NN	ssKNN	0.0381
NN	ssSVM	0.0001
NN	ssRF	p < 0.0001
NN	ssNN	p < 0.0001
ssKNN	ssSVM	0.0383
ssKNN	ssRF	0.0001
ssKNN	ssNN	p < 0.0001
ssSVM	ssRF	0.0154
ssSVM	ssNN	0.0001
ssRF	ssNN	0.0102
