# Supplementary material for: Computational translation of genomic responses from experimental model systems to humans
Source: PLoS Comput Biol. 2019 Jan 10;15(1):e1006286. doi: 10.1371/journal.pcbi.1006286 (PMC6343937; doi:10.1371/journal.pcbi.1006286)
Supplement: S6 Table — (XLSX) [file pcbi.1006286.s006.xlsx]

## Sheet: Sheet1
S6 Table. Median F-scores of machine learning method by regularization parameter.
Regularization Alpha	0.1	0.3	0.5	0.7	0.9	1
KNN	0	0.0664462	0.118835	0.184499	0.272552	0.0990738
SVM	0	0.0608891	0.0820427	0.157751	0.0946389	0.248028
RF	0.0283989	0	0.0889264	0.101643	0.181177	0.261268
NN	0	0	0	0	0	0.11721
ssKNN	0	0	0	0.0242411	0.045777	0
ssSVM	0.0364479	0.0181973	0	0	0.0492841	0.142344
ssRF	0.0106927	0.0220874	0.0848781	0.108666	0.167636	0.251071
ssNN	0	0.16397	0.155865	0.145118	0.211449	0.280857
