# Supplementary material for: Computational translation of genomic responses from experimental model systems to humans
Source: PLoS Comput Biol. 2019 Jan 10;15(1):e1006286. doi: 10.1371/journal.pcbi.1006286 (PMC6343937; doi:10.1371/journal.pcbi.1006286)
Supplement: S7 Table — (XLSX) [file pcbi.1006286.s007.xlsx]

## Sheet: Sheet1
S7 Table. Genes included in the final ssNN models.
Genes	CONDITION
Arg2	BURN
Lfng	BURN
Ncf2	BURN
Sgms2	BURN
Arg1	CLP SEPSIS
Cap1	CLP SEPSIS
Ctsl	CLP SEPSIS
Hck	CLP SEPSIS
Snx10	CLP SEPSIS
Clvs1	ENDOTOXEMIA
Ell2	ENDOTOXEMIA
Fcgbp	ENDOTOXEMIA
Irg1	ENDOTOXEMIA
Lmo2	ENDOTOXEMIA
Nfia	ENDOTOXEMIA
Rtn4rl2	ENDOTOXEMIA
S100a8	ENDOTOXEMIA
Sepp1	ENDOTOXEMIA
Slc13a5	ENDOTOXEMIA
Wdr86	ENDOTOXEMIA
Arg1	MILD CLP SEPSIS
Fpr1	MILD CLP SEPSIS
Map3k11	MILD CLP SEPSIS
Mcfd2	MILD CLP SEPSIS
Atmin	SA SEPSIS (AJ)
Ccdc169	SA SEPSIS (AJ)
Cenpi	SA SEPSIS (AJ)
Csnk1g2	SA SEPSIS (AJ)
Igfbp6	SA SEPSIS (AJ)
Pias3	SA SEPSIS (AJ)
S100a8	SA SEPSIS (AJ)
S100a9	SA SEPSIS (AJ)
Sbno2	SA SEPSIS (AJ)
Ski	SA SEPSIS (AJ)
Tmem45b	SA SEPSIS (AJ)
Tspyl3	SA SEPSIS (AJ)
Ubqln2	SA SEPSIS (AJ)
Camp	SA Sepsis (C57)
Cxcr4	SA Sepsis (C57)
Dmkn	SA Sepsis (C57)
Lcn2	SA Sepsis (C57)
Mphosph9	SA Sepsis (C57)
Rhou	SA Sepsis (C57)
Uck2	SA Sepsis (C57)
Csnk1g2	SA SEPSIS (MIXED)
Igfbp6	SA SEPSIS (MIXED)
Mbtps2	SA SEPSIS (MIXED)
Mphosph9	SA SEPSIS (MIXED)
Mrgprf	SA SEPSIS (MIXED)
Ms4a7	SA SEPSIS (MIXED)
Pitpnc1	SA SEPSIS (MIXED)
S100a9	SA SEPSIS (MIXED)
Sbno2	SA SEPSIS (MIXED)
Sdf2	SA SEPSIS (MIXED)
Taok3	SA SEPSIS (MIXED)
Tmem26	SA SEPSIS (MIXED)
Tnc	SA SEPSIS (MIXED)
Uts2r	SA SEPSIS (MIXED)
EEF2	SPS2 SEPSIS
HNRNPA2B1	SPS2 SEPSIS
MYO1C	SPS2 SEPSIS
PTPRV	SPS2 SEPSIS
SHKBP1	SPS2 SEPSIS
TOR3A	SPS2 SEPSIS
Clns1a	TRAUMA
Col4a6	TRAUMA
Ctc1	TRAUMA
Ddx52	TRAUMA
Dvl2	TRAUMA
Hdhd2	TRAUMA
Ndfip1	TRAUMA
Pds5b	TRAUMA
Pramef12	TRAUMA
Prkag3	TRAUMA
Rassf2	TRAUMA
Siah2	TRAUMA
Tbc1d2	TRAUMA
Thap1	TRAUMA
Zc3h10	TRAUMA
