# Supplementary material for: Computational translation of genomic responses from experimental model systems to humans
Source: PLoS Comput Biol. 2019 Jan 10;15(1):e1006286. doi: 10.1371/journal.pcbi.1006286 (PMC6343937; doi:10.1371/journal.pcbi.1006286)
Supplement: S8 Table — (XLSX) [file pcbi.1006286.s008.xlsx]

## Sheet: Sheet1
S8 Table. Summary of the number of DEGs and enriched pathways associated with each human patient cohort, mouse model cohort, and ssNN predicted associations.
Case Study	Condition	Mouse GEO Identifier	Human GEO Identifier	Human Cohort Enriched Pathways	Mouse Cohort Pathways	ssANN Predicted Pathways	Mouse Pathway F-score	ssANN Pathway F-score	Human DEGs	ssANN DEGs	Mouse DEGs	ssANN DEG F-score	Mouse DEG F-score
1	Burn	GSE7404	GSE37069	155	139	161	0.544218	0.810127	9640	8559	3352	0.513874	0.289871
2	Trauma	GSE7404	GSE36809	136	191	126	0.538226	0.900763	10813	13634	4091	0.382624	0.310252
3	Endotoxemia	GSE7404	GSE3284 (GPL96)	234	0	0	0	0	6629	0	0	0	0
4	Endotoxemia	GSE5663	GSE3284 (GPL96)	453	0	0	0	0	4151	0	0	0	0
5	Endotoxemia	GSE7404	GSE3284 (GPL97)	8	0	0	0	0	4364	0	0	0	0
6	Endotoxemia	GSE5663	GSE3284 (GPL97)	24	0	22	0	0.347826	1870	1145	0	0.274627	0
7	Sepsis (Mild CLP)	GSE5663 (Mild CLP Sepsis)	GSE13904	400	0	0	0	0	3462	0	0	0	0
8	Sepsis (Mild CLP)	GSE5663 (Mild CLP Sepsis)	GSE9960	16	0	483	0	0.0480962	693	2700	0	0.0972591	0
9	Sepsis (Mild CLP)	GSE5663 (Mild CLP Sepsis)	GSE28750	404	0	427	0	0.851986	3305	2247	0	0.664625	0
10	Sepsis (Mild CLP)	GSE5663 (Mild CLP Sepsis)	GSE13015 (GPL6947)	552	0	552	0	1	3276	1597	0	0.113688	0
11	Sepsis (Mild CLP)	GSE5663 (Mild CLP Sepsis)	GSE13015 (GPL6106)	485	0	0	0	0	3169	1826	0	0.287087	0
12	Sepsis (CLP)	GSE5663 (CLP Sepsis)	GSE13904	400	0	0	0	0	3462	3912	0	0.497695	0
13	Sepsis (CLP)	GSE5663 (CLP Sepsis)	GSE9960	16	0	0	0	0	693	0	0	0	0
14	Sepsis (CLP)	GSE5663 (CLP Sepsis)	GSE28750	404	0	427	0	0.868833	3305	2962	0	0.826233	0
15	Sepsis (CLP)	GSE5663 (CLP Sepsis)	GSE13015 (GPL6947)	552	0	522	0	0.86406	3276	3427	0	0.538565	0
16	Sepsis (CLP)	GSE5663 (CLP Sepsis)	GSE13015 (GPL6106)	485	0	547	0	0.819767	3169	0	0	0	0
17	Sepsis (SPS2)	GSE26472 (SPS2 Sepsis)	GSE13904	131	153	163	0.542254	0.585034	5498	4132	1421	0.499688	0.143084
18	Sepsis (SPS2)	GSE26472 (SPS2 Sepsis)	GSE9960	6	149	288	0.0516129	0.0408163	869	9359	1433	0.0827141	0.0486533
19	Sepsis (SPS2)	GSE26472 (SPS2 Sepsis)	GSE28750	248	149	4	0.418136	0.0238095	5163	3545	1433	0.307304	0.0979381
20	Sepsis (SPS2)	GSE26472 (SPS2 Sepsis)	GSE13015 (GPL6947)	324	157	329	0.519751	0.627871	5545	0	1503	0	0.116061
21	Sepsis (SPS2)	GSE26472 (SPS2 Sepsis)	GSE13015 (GPL6106)	328	161	135	0.511247	0.5054	5460	5205	1395	0.267979	0.0991977
22	Sepsis (A/J Strain SA)	GSE19668 (AJ Strain, SA)	GSE13904	66	126	168	0.479167	0.529915	6209	9095	3355	0.452692	0.208699
23	Sepsis (A/J Strain SA)	GSE19668 (AJ Strain, SA)	GSE9960	4	126	87	0.0307692	0.0879121	981	9913	3368	0.114558	0.0892159
24	Sepsis (A/J Strain SA)	GSE19668 (AJ Strain, SA)	GSE28750	119	126	31	0.408163	0.413333	5863	6039	3368	0.894135	0.246344
25	Sepsis (A/J Strain SA)	GSE19668 (AJ Strain, SA)	GSE13015 (GPL6947)	313	160	280	0.48203	0.900506	5387	5640	3094	0.659835	0.191723
26	Sepsis (A/J Strain SA)	GSE19668 (AJ Strain, SA)	GSE13015 (GPL6106)	299	191	398	0.546939	0.703013	5210	0	2809	0	0.194039
27	Sepsis (C57 Strain SA)	GSE19668 (C57 Strain, SA)	GSE13904	66	269	0	0.352239	0	6209	0	4575	0	0.259273
28	Sepsis (C57 Strain SA)	GSE19668 (C57 Strain, SA)	GSE9960	4	277	46	0.0213523	0.16	981	5311	4596	0.189447	0.096109
29	Sepsis (C57 Strain SA)	GSE19668 (C57 Strain, SA)	GSE28750	119	277	202	0.40404	0.71028	5863	4364	4596	0.719859	0.294483
30	Sepsis (C57 Strain SA)	GSE19668 (C57 Strain, SA)	GSE13015 (GPL6947)	313	295	110	0.555921	0.491726	5387	3426	4175	0.349711	0.230496
31	Sepsis (C57 Strain SA)	GSE19668 (C57 Strain, SA)	GSE13015 (GPL6106)	299	317	0	0.555195	0	5210	4154	3782	0.386801	0.235765
32	Sepsis (C57 and A/J Strain, SA)	GSE19668 (C57 and AJ Strains, SA)	GSE13904	66	214	0	0.407143	0	6209	0	5691	0	0.278319
33	Sepsis (C57 and A/J Strain, SA)	GSE19668 (C57 and AJ Strains, SA)	GSE9960	4	239	76	0.0246914	0.1	981	0	5727	0	0.0939177
34	Sepsis (C57 and A/J Strain, SA)	GSE19668 (C57 and AJ Strains, SA)	GSE28750	119	239	135	0.418994	0.897638	5863	5536	5727	0.914993	0.309405
35	Sepsis (C57 and A/J Strain, SA)	GSE19668 (C57 and AJ Strains, SA)	GSE13015 (GPL6947)	313	271	335	0.558219	0.901235	5387	5579	5214	0.787525	0.240732
36	Sepsis (C57 and A/J Strain, SA)	GSE19668 (C57 and AJ Strains, SA)	GSE13015 (GPL6106)	299	302	321	0.559068	0.903226	5210	5381	4705	0.636578	0.252547
