# Supplementary material for: Computational translation of genomic responses from experimental model systems to humans
Source: PLoS Comput Biol. 2019 Jan 10;15(1):e1006286. doi: 10.1371/journal.pcbi.1006286 (PMC6343937; doi:10.1371/journal.pcbi.1006286)
Supplement: S9 Table — (XLSX) [file pcbi.1006286.s009.xlsx]

## Sheet: Sheet1
Table S9. Reactome pathways enriched in human sepsis in vivo and consistently recovered by the SA and SPS2 sepsis mouse models.
Reactome Pathways Enriched In All Sepsis Mouse Models
ARMS-mediated activation (R-HSA-170984)
Activated TLR4 signalling (R-HSA-166054)
Adaptive Immune System (R-HSA-1280218)
Axon guidance (R-HSA-422475)
C-type lectin receptors (CLRs) (R-HSA-5621481)
Class I MHC mediated antigen processing & presentation (R-HSA-983169)
Cytokine Signaling in Immune system (R-HSA-1280215)
DAP12 interactions (R-HSA-2172127)
DAP12 signaling (R-HSA-2424491)
Death Receptor Signalling (R-HSA-73887)
Developmental Biology (R-HSA-1266738)
Disease (R-HSA-1643685)
Diseases associated with the TLR signaling cascade (R-HSA-5602358)
Diseases of Immune System (R-HSA-5260271)
Downstream signal transduction (R-HSA-186763)
Downstream signaling events of B Cell Receptor (BCR) (R-HSA-1168372)
Downstream signaling of activated FGFR1 (R-HSA-5654687)
Downstream signaling of activated FGFR2 (R-HSA-5654696)
Downstream signaling of activated FGFR3 (R-HSA-5654708)
Downstream signaling of activated FGFR4 (R-HSA-5654716)
FCERI mediated MAPK activation (R-HSA-2871796)
FRS-mediated FGFR1 signaling (R-HSA-5654693)
FRS-mediated FGFR2 signaling (R-HSA-5654700)
FRS-mediated FGFR3 signaling (R-HSA-5654706)
FRS-mediated FGFR4 signaling (R-HSA-5654712)
Fc epsilon receptor (FCERI) signaling (R-HSA-2454202)
Frs2-mediated activation (R-HSA-170968)
G alpha (12/13) signalling events (R-HSA-416482)
G beta:gamma signalling through PI3Kgamma (R-HSA-392451)
G-protein beta:gamma signalling (R-HSA-397795)
GAB1 signalosome (R-HSA-180292)
GPVI-mediated activation cascade (R-HSA-114604)
GRB2 events in EGFR signaling (R-HSA-179812)
Gastrin-CREB signalling pathway via PKC and MAPK (R-HSA-881907)
Hemostasis (R-HSA-109582)
IGF1R signaling cascade (R-HSA-2428924)
IRAK4 deficiency (TLR2/4) (R-HSA-5603041)
IRS-mediated signalling (R-HSA-112399)
IRS-related events triggered by IGF1R (R-HSA-2428928)
Immune System (R-HSA-168256)
Innate Immune System (R-HSA-168249)
Insulin receptor signalling cascade (R-HSA-74751)
Interferon Signaling (R-HSA-913531)
Interleukin receptor SHC signaling (R-HSA-912526)
Interleukin-1 signaling (R-HSA-446652)
Interleukin-2 signaling (R-HSA-451927)
Interleukin-3 5 and GM-CSF signaling (R-HSA-512988)
MAP kinase activation in TLR cascade (R-HSA-450294)
MAPK family signaling cascades (R-HSA-5683057)
MAPK1/MAPK3 signaling (R-HSA-5684996)
Membrane Trafficking (R-HSA-199991)
Metabolism (R-HSA-1430728)
Metabolism of lipids and lipoproteins (R-HSA-556833)
Metabolism of proteins (R-HSA-392499)
MyD88 cascade initiated on plasma membrane (R-HSA-975871)
MyD88 deficiency (TLR2/4) (R-HSA-5602498)
MyD88 dependent cascade initiated on endosome (R-HSA-975155)
MyD88-independent TLR3/TLR4 cascade (R-HSA-166166)
MyD88:Mal cascade initiated on plasma membrane (R-HSA-166058)
NGF signalling via TRKA from the plasma membrane (R-HSA-187037)
Nucleotide-binding domain leucine rich repeat containing receptor (NLR) signaling pathways…
Olfactory Signaling Pathway (R-HSA-381753)
Platelet activation signaling and aggregation (R-HSA-76002)
Post-translational protein modification (R-HSA-597592)
Prolonged ERK activation events (R-HSA-169893)
RAF/MAP kinase cascade (R-HSA-5673001)
RET signaling (R-HSA-8853659)
SHC1 events in EGFR signaling (R-HSA-180336)
SHC1 events in ERBB4 signaling (R-HSA-1250347)
SOS-mediated signalling (R-HSA-112412)
Signal Transduction (R-HSA-162582)
Signaling by EGFR (R-HSA-177929)
Signaling by ERBB4 (R-HSA-1236394)
Signaling by FGFR (R-HSA-190236)
Signaling by FGFR1 (R-HSA-5654736)
Signaling by FGFR2 (R-HSA-5654738)
Signaling by FGFR3 (R-HSA-5654741)
Signaling by FGFR4 (R-HSA-5654743)
Signaling by Insulin receptor (R-HSA-74752)
Signaling by Interleukins (R-HSA-449147)
Signaling by Leptin (R-HSA-2586552)
Signaling by PDGF (R-HSA-186797)
Signaling by Rho GTPases (R-HSA-194315)
Signaling by SCF-KIT (R-HSA-1433557)
Signaling by Type 1 Insulin-like Growth Factor 1 Receptor (IGF1R) (R-HSA-2404192)
Signaling by VEGF (R-HSA-194138)
Signaling by the B Cell Receptor (BCR) (R-HSA-983705)
Signalling by NGF (R-HSA-166520)
Signalling to ERKs (R-HSA-187687)
Signalling to RAS (R-HSA-167044)
Signalling to p38 via RIT and RIN (R-HSA-187706)
TCR signaling (R-HSA-202403)
TNF signaling (R-HSA-75893)
TRAF6 mediated NF-kB activation (R-HSA-933542)
TRAF6 mediated induction of NFkB and MAP kinases upon TLR7/8 or 9 activation (R-HSA-975138)
TRIF-mediated TLR3/TLR4 signaling (R-HSA-937061)
Toll Like Receptor 10 (TLR10) Cascade (R-HSA-168142)
Toll Like Receptor 2 (TLR2) Cascade (R-HSA-181438)
Toll Like Receptor 3 (TLR3) Cascade (R-HSA-168164)
Toll Like Receptor 4 (TLR4) Cascade (R-HSA-166016)
Toll Like Receptor 5 (TLR5) Cascade (R-HSA-168176)
Toll Like Receptor 7/8 (TLR7/8) Cascade (R-HSA-168181)
Toll Like Receptor 9 (TLR9) Cascade (R-HSA-168138)
Toll Like Receptor TLR1:TLR2 Cascade (R-HSA-168179)
Toll Like Receptor TLR6:TLR2 Cascade (R-HSA-168188)
Toll-Like Receptors Cascades (R-HSA-168898)
Transcriptional Regulation by TP53 (R-HSA-3700989)
Transmembrane transport of small molecules (R-HSA-382551)
VEGFA-VEGFR2 Pathway (R-HSA-4420097)
VEGFR2 mediated cell proliferation (R-HSA-5218921)
Vesicle-mediated transport (R-HSA-5653656)
p75 NTR receptor-mediated signalling (R-HSA-193704)
