# Supplementary material for: Computational translation of genomic responses from experimental model systems to humans
Source: PLoS Comput Biol. 2019 Jan 10;15(1):e1006286. doi: 10.1371/journal.pcbi.1006286 (PMC6343937; doi:10.1371/journal.pcbi.1006286)
Supplement: S10 Table — (XLSX) [file pcbi.1006286.s010.xlsx]

## Sheet: Sheet1
S10 Table. Reactome pathways enriched in human sepsis in vivo, missed by both the SA and SPS2 sepsis mouse models, but recovered by the ssNN.
Activation of BH3-only proteins (R-HSA-114452)
Activation of IRF3/IRF7 mediated by TBK1/IKK epsilon (R-HSA-936964)
Activation of the mRNA upon binding of the cap-binding complex and eIFs, and subsequent bin…
Antiviral mechanism by IFN-stimulated genes (R-HSA-1169410)
B-WICH complex positively regulates rRNA expression (R-HSA-5250924)
Branched-chain amino acid catabolism (R-HSA-70895)
Butyrate Response Factor 1 (BRF1) binds and destabilizes mRNA (R-HSA-450385)
Cap-dependent Translation Initiation (R-HSA-72737)
Cellular response to heat stress (R-HSA-3371556)
Chaperonin-mediated protein folding (R-HSA-390466)
Class C/3 (Metabotropic glutamate/pheromone receptors) (R-HSA-420499)
Clathrin derived vesicle budding (R-HSA-421837)
Cooperation of PDCL (PhLP1) and TRiC/CCT in G-protein beta folding (R-HSA-6814122)
Cyclin D associated events in G1 (R-HSA-69231)
DNA Damage Bypass (R-HSA-73893)
DNA Damage Recognition in GG-NER (R-HSA-5696394)
DNA Double-Strand Break Repair (R-HSA-5693532)
DNA strand elongation (R-HSA-69190)
Deadenylation-dependent mRNA decay (R-HSA-429914)
Defects in vitamin and cofactor metabolism (R-HSA-3296482)
Diseases of metabolism (R-HSA-5668914)
Dual Incision in GG-NER (R-HSA-5696400)
Dual incision in TC-NER (R-HSA-6782135)
EPHB-mediated forward signaling (R-HSA-3928662)
Epigenetic regulation of gene expression (R-HSA-212165)
Eukaryotic Translation Initiation (R-HSA-72613)
Extension of Telomeres (R-HSA-180786)
Factors involved in megakaryocyte development and platelet production (R-HSA-983231)
Formation of Incision Complex in GG-NER (R-HSA-5696395)
Formation of TC-NER Pre-Incision Complex (R-HSA-6781823)
Formation of the Early Elongation Complex (R-HSA-113418)
Formation of the HIV-1 Early Elongation Complex (R-HSA-167158)
Formation of the beta-catenin:TCF transactivating complex (R-HSA-201722)
Formation of the ternary complex, and subsequently, the 43S complex (R-HSA-72695)
G1 Phase (R-HSA-69236)
GTP hydrolysis and joining of the 60S ribosomal subunit (R-HSA-72706)
Gap-filling DNA repair synthesis and ligation in GG-NER (R-HSA-5696397)
Gap-filling DNA repair synthesis and ligation in TC-NER (R-HSA-6782210)
Gene Silencing by RNA (R-HSA-211000)
Global Genome Nucleotide Excision Repair (GG-NER) (R-HSA-5696399)
Glucose transport (R-HSA-70153)
HDR through Homologous Recombination (HR) or Single Strand Annealing (SSA) (R-HSA-5693567)
HDR through Homologous Recombination (HRR) (R-HSA-5685942)
HDR through Single Strand Annealing (SSA) (R-HSA-5685938)
HIV Life Cycle (R-HSA-162587)
HIV Transcription Initiation (R-HSA-167161)
Hexose transport (R-HSA-189200)
Homologous DNA Pairing and Strand Exchange (R-HSA-5693579)
Homology Directed Repair (R-HSA-5693538)
Host Interactions with Influenza Factors (R-HSA-168253)
ISG15 antiviral mechanism (R-HSA-1169408)
Influenza Infection (R-HSA-168254)
Influenza Life Cycle (R-HSA-168255)
Influenza Viral RNA Transcription and Replication (R-HSA-168273)
Interactions of Rev with host cellular proteins (R-HSA-177243)
Interactions of Vpr with host cellular proteins (R-HSA-176033)
Intrinsic Pathway for Apoptosis (R-HSA-109606)
KSRP (KHSRP) binds and destabilizes mRNA (R-HSA-450604)
L13a-mediated translational silencing of Ceruloplasmin expression (R-HSA-156827)
Late Phase of HIV Life Cycle (R-HSA-162599)
MAP2K and MAPK activation (R-HSA-5674135)
MHC class II antigen presentation (R-HSA-2132295)
Major pathway of rRNA processing in the nucleolus and cytosol (R-HSA-6791226)
Metabolism of non-coding RNA (R-HSA-194441)
Mitochondrial protein import (R-HSA-1268020)
Mitochondrial translation (R-HSA-5368287)
Mitochondrial translation elongation (R-HSA-5389840)
Mitochondrial translation initiation (R-HSA-5368286)
Mitochondrial translation termination (R-HSA-5419276)
Mitophagy (R-HSA-5205647)
Mitotic Prometaphase (R-HSA-68877)
Mitotic Prophase (R-HSA-68875)
NS1 Mediated Effects on Host Pathways (R-HSA-168276)
Negative epigenetic regulation of rRNA expression (R-HSA-5250941)
Neuronal System (R-HSA-112316)
Neurotransmitter Receptor Binding And Downstream Transmission In The Postsynaptic Cell (R-…
NoRC negatively regulates rRNA expression (R-HSA-427413)
Nuclear Envelope Breakdown (R-HSA-2980766)
Nuclear Pore Complex (NPC) Disassembly (R-HSA-3301854)
Nuclear import of Rev protein (R-HSA-180746)
Nucleotide Excision Repair (R-HSA-5696398)
Oncogene Induced Senescence (R-HSA-2559585)
PCNA-Dependent Long Patch Base Excision Repair (R-HSA-5651801)
Pink/Parkin Mediated Mitophagy (R-HSA-5205685)
Positive epigenetic regulation of rRNA expression (R-HSA-5250913)
Presynaptic phase of homologous DNA pairing and strand exchange (R-HSA-5693616)
Protein folding (R-HSA-391251)
Purine metabolism (R-HSA-73847)
RAF activation (R-HSA-5673000)
RHO GTPases Activate Formins (R-HSA-5663220)
RHO GTPases Activate NADPH Oxidases (R-HSA-5668599)
RMTs methylate histone arginines (R-HSA-3214858)
RNA Pol II CTD phosphorylation and interaction with CE (R-HSA-167160)
RNA Pol II CTD phosphorylation and interaction with CE (R-HSA-77075)
RNA Polymerase I Chain Elongation (R-HSA-73777)
RNA Polymerase I Promoter Clearance (R-HSA-73854)
RNA Polymerase I Promoter Escape (R-HSA-73772)
RNA Polymerase I Transcription (R-HSA-73864)
RNA Polymerase I Transcription Initiation (R-HSA-73762)
RNA Polymerase I Transcription Termination (R-HSA-73863)
RNA Polymerase I, RNA Polymerase III, and Mitochondrial Transcription (R-HSA-504046)
RNA Polymerase II HIV Promoter Escape (R-HSA-167162)
RNA Polymerase II Promoter Escape (R-HSA-73776)
RNA Polymerase II Transcription (R-HSA-73857)
RNA Polymerase II Transcription Initiation (R-HSA-75953)
RNA Polymerase II Transcription Initiation And Promoter Clearance (R-HSA-76042)
RNA Polymerase II Transcription Pre-Initiation And Promoter Opening (R-HSA-73779)
RNA Polymerase III Abortive And Retractive Initiation (R-HSA-749476)
RNA Polymerase III Transcription (R-HSA-74158)
RNA Polymerase III Transcription Initiation (R-HSA-76046)
RNA Polymerase III Transcription Initiation From Type 1 Promoter (R-HSA-76061)
RNA Polymerase III Transcription Initiation From Type 2 Promoter (R-HSA-76066)
RNA Polymerase III Transcription Initiation From Type 3 Promoter (R-HSA-76071)
RNA Polymerase III Transcription Termination (R-HSA-73980)
Recognition of DNA damage by PCNA-containing replication complex (R-HSA-110314)
Regulation of Glucokinase by Glucokinase Regulatory Protein (R-HSA-170822)
Regulation of HSF1-mediated heat shock response (R-HSA-3371453)
Regulation of TP53 Activity through Phosphorylation (R-HSA-6804756)
Resolution of AP sites via the multiple-nucleotide patch replacement pathway (R-HSA-110373)
Resolution of Sister Chromatid Cohesion (R-HSA-2500257)
Retrograde transport at the Trans-Golgi-Network (R-HSA-6811440)
Rev-mediated nuclear export of HIV RNA (R-HSA-165054)
Ribosomal scanning and start codon recognition (R-HSA-72702)
SUMO E3 ligases SUMOylate target proteins (R-HSA-3108232)
SUMOylation of DNA damage response and repair proteins (R-HSA-3108214)
SUMOylation of DNA replication proteins (R-HSA-4615885)
SUMOylation of RNA binding proteins (R-HSA-4570464)
Selenoamino acid metabolism (R-HSA-2408522)
Senescence-Associated Secretory Phenotype (SASP) (R-HSA-2559582)
Signal amplification (R-HSA-392518)
Signaling by GPCR (R-HSA-372790)
Signaling by PTK6 (R-HSA-8848021)
TGF-beta receptor signaling activates SMADs (R-HSA-2173789)
Telomere C-strand (Lagging Strand) Synthesis (R-HSA-174417)
Telomere Maintenance (R-HSA-157579)
Termination of translesion DNA synthesis (R-HSA-5656169)
Thrombin signalling through proteinase activated receptors (PARs) (R-HSA-456926)
Transcription of the HIV genome (R-HSA-167172)
Transcription-Coupled Nucleotide Excision Repair (TC-NER) (R-HSA-6781827)
Transcriptional regulation by small RNAs (R-HSA-5578749)
Translation (R-HSA-72766)
Translation initiation complex formation (R-HSA-72649)
Translesion synthesis by POLI (R-HSA-5656121)
Translesion synthesis by POLK (R-HSA-5655862)
Translesion synthesis by REV1 (R-HSA-110312)
Translesion synthesis by Y family DNA polymerases bypasses lesions on DNA template (R-HSA-1…
Transmission across Chemical Synapses (R-HSA-112315)
Transport of Mature Transcript to Cytoplasm (R-HSA-72202)
Transport of Mature mRNA derived from an Intron-Containing Transcript (R-HSA-159236)
Triglyceride Biosynthesis (R-HSA-75109)
Tristetraprolin (TTP, ZFP36) binds and destabilizes mRNA (R-HSA-450513)
Viral Messenger RNA Synthesis (R-HSA-168325)
Vpr-mediated nuclear import of PICs (R-HSA-180910)
mRNA Capping (R-HSA-72086)
mRNA Splicing - Minor Pathway (R-HSA-72165)
mRNA decay by 3 to 5 exoribonuclease (R-HSA-429958)
rRNA modification in the nucleus and cytosol (R-HSA-6790901)
rRNA processing (R-HSA-72312)
rRNA processing in the nucleus and cytosol (R-HSA-8868773)
snRNP Assembly (R-HSA-191859)
tRNA processing (R-HSA-72306)
tRNA processing in the nucleus (R-HSA-6784531)
trans-Golgi Network Vesicle Budding (R-HSA-199992)
